# Supplementary material for: High-Throughput Sequencing of Oral Microbiota in Candida Carriage Sjögren’s Syndrome Patients: A Pilot Cross-Sectional Study
Source: J Clin Med. 2023 Feb 16;12(4):1559. doi: 10.3390/jcm12041559 (PMC9964208; doi:10.3390/jcm12041559)
Supplement: Supplementary file 1 [file jcm-12-01559-s001.zip]

Archive with 1 entries (1 files):
- jcm-2135889-supplementary.pdf
